# Supplementary material for: Effects of Lutein and Astaxanthin Intake on the Improvement of Cognitive Functions among Healthy Adults: A Systematic Review of Randomized Controlled Trials
Source: Nutrients. 2020 Feb 27;12(3):617. doi: 10.3390/nu12030617 (PMC7146131; doi:10.3390/nu12030617)
Supplement: Supplementary file 1 [file nutrients-12-00617-s001.zip]

Archive with 2 entries (2 files):
- Supplementary Table2.pdf
- Supplementary Table1.pdf
